# Supplementary material for: YouTube: Is It a Reliable Source of Nutrition Information on COVID-19 Pandemic?
Source: Healthcare (Basel). 2022 Sep 29;10(10):1911. doi: 10.3390/healthcare10101911 (PMC9601637; doi:10.3390/healthcare10101911)
Supplement: Supplementary file 1 [file healthcare-10-01911-s001.zip]

Archive with 1 entries (1 files):
- healthcare-1911759-Supplementary.pdf
